# Supplementary material for: Unwanted hydrolysis or α/β-peptide bond formation: how long should the rate-limiting coupling step take?
Source: RSC Adv. 2019 Sep 27;9(53):30720–8. doi: 10.1039/c9ra06124j (PMC9072530; doi:10.1039/c9ra06124j)
Supplement: RA-009-C9RA06124J-s002 [file RA-009-C9RA06124J-s002.txt]

Objective Value	Root Mean Square	Standard Deviation
7.81977e-005	0.00334232	0.00395469
Function Evaluations	CPU Time [s]	Evaluations/second [1/s]
190	0.187201	1014.95

Parameters:
Parameter	Lower Bound	Start Value	Value	Upper Bound	Std. Deviation	Coeff. of Variation [%]	Gradient
(2hidrolízis).k1	1e-06	0.001	0.0245949	1e+06	0.00140889	5.72836	0.000195418
[AC]_0	1e-06	0.05504	0.109541	1e+06	0.00231357	2.11207	0.000322753

Experiments:
Experiment	Objective Value	Root Mean Square	Error Mean	Error Mean Std. Deviation
Experiment	7.81977e-05	0.00334232	0.00032103	0.00332687

Fitted Values:
Fitted Value	Objective Value	Root Mean Square	Error Mean	Error Mean Std. Deviation
[AC]	7.81977e-05	0.00334232	0.00032103	0.00332687

Correlation Matrix
Correlation Matrix
Rows:    Parameters
Columns: Parameters
	(2hidrolízis).k1	[AC]_0
(2hidrolízis).k1	1	0.710049
[AC]_0	0.710049	1

Fisher Information Matrix
Fisher Information Matrix
Rows:    Parameters
Columns: Parameters
	(2hidrolízis).k1	[AC]_0
(2hidrolízis).k1	15.8906	-6.87102
[AC]_0	-6.87102	5.89285

FIM Eigenvalues
FIM Eigenvalues
Rows:    Eigenvalues
Columns: Result
	
	2.39468
	19.3887

FIM Eigenvectors
FIM Eigenvectors
Rows:    Eigenvectors
Columns: Parameters
	(2hidrolízis).k1	[AC]_0
	-0.453703	-0.891153
	-0.891153	0.453703

Fisher Information Matrix (scaled)
Fisher Information Matrix (scaled)
Rows:    Parameters
Columns: Parameters
	(2hidrolízis).k1	[AC]_0
(2hidrolízis).k1	0.00961239	-0.0185115
[AC]_0	-0.0185115	0.0707092

FIM Eigenvalues (scaled)
FIM Eigenvalues (scaled)
Rows:    Eigenvalues
Columns: Result
	
	0.00444131
	0.0758803

FIM Eigenvectors (scaled)
FIM Eigenvectors (scaled)
Rows:    Eigenvectors
Columns: Parameters
	(2hidrolízis).k1	[AC]_0
	-0.963128	-0.269044
	-0.269044	0.963128


Validations:
Validation Experiment	 Objective Value	Root Mean Square	Error Mean	Error Mean Std. Deviation

Validation Fitted Values:
Validation Fitted Value	Objective Value	Root Mean Square	Error Mean	Error Mean Std. Deviation
