# Supplementary material for: Unwanted hydrolysis or α/β-peptide bond formation: how long should the rate-limiting coupling step take?
Source: RSC Adv. 2019 Sep 27;9(53):30720–8. doi: 10.1039/c9ra06124j (PMC9072530; doi:10.1039/c9ra06124j)
Supplement: RA-009-C9RA06124J-s003 [file RA-009-C9RA06124J-s003.dat]

Time(min)	AC
10	0.01736
20	0.014
30	0.0125
60	0.0062
120	0.0021
180	0.0012
240	0.0005
300	0.0002
360	4.862E-05
1440	3.740E-06
