# Supplementary material for: Unwanted hydrolysis or α/β-peptide bond formation: how long should the rate-limiting coupling step take?
Source: RSC Adv. 2019 Sep 27;9(53):30720–8. doi: 10.1039/c9ra06124j (PMC9072530; doi:10.1039/c9ra06124j)
Supplement: RA-009-C9RA06124J-s005 [file RA-009-C9RA06124J-s005.txt]

Objective Value	Root Mean Square	Standard Deviation
1.1261e-006	0.000353727	0.000433225
Function Evaluations	CPU Time [s]	Evaluations/second [1/s]
1179	0.280802	4198.69

Parameters:
Parameter	Lower Bound	Start Value	Value	Upper Bound	Std. Deviation	Coeff. of Variation [%]	Gradient
(2hidrolízis).k1	1e-06	0.001	0.109806	1e+06	0.217018	197.638	1.59604e-06
[AC]_0	1e-06	0.01736	0.0212545	1e+06	0.000746237	3.51096	3.36115e-05
[H2O]_0	1e-06	0.5	0.184037	1e+06	0.340428	184.978	1.03526e-06

Experiments:
Experiment	Objective Value	Root Mean Square	Error Mean	Error Mean Std. Deviation
Experiment	1.1261e-06	0.000353727	-6.05894e-05	0.000348499

Fitted Values:
Fitted Value	Objective Value	Root Mean Square	Error Mean	Error Mean Std. Deviation
[AC]	1.1261e-06	0.000353727	-6.05894e-05	0.000348499

Correlation Matrix
Correlation Matrix
Rows:    Parameters
Columns: Parameters
	(2hidrolízis).k1	[AC]_0	[H2O]_0
(2hidrolízis).k1	1	0.83159	-0.999792
[AC]_0	0.83159	1	-0.822258
[H2O]_0	-0.999792	-0.822258	1

Fisher Information Matrix
Fisher Information Matrix
Rows:    Parameters
Columns: Parameters
	(2hidrolízis).k1	[AC]_0	[H2O]_0
(2hidrolízis).k1	0.0291188	-0.248477	0.0181112
[AC]_0	-0.248477	3.16087	-0.15267
[H2O]_0	0.0181112	-0.15267	0.0112697

FIM Eigenvalues
FIM Eigenvalues
Rows:    Eigenvalues
Columns: Result
	
	1.15162e-006
	0.0133663
	3.18789

FIM Eigenvectors
FIM Eigenvectors
Rows:    Eigenvectors
Columns: Parameters
	(2hidrolízis).k1	[AC]_0	[H2O]_0
	0.537516	0.00152499	-0.843252
	0.839582	0.0922469	0.535343
	0.0786038	-0.995735	0.0483038

Fisher Information Matrix (scaled)
Fisher Information Matrix (scaled)
Rows:    Parameters
Columns: Parameters
	(2hidrolízis).k1	[AC]_0	[H2O]_0
(2hidrolízis).k1	0.000351097	-0.000579915	0.000365998
[AC]_0	-0.000579915	0.00142794	-0.00059719
[H2O]_0	0.000365998	-0.00059719	0.0003817

FIM Eigenvalues (scaled)
FIM Eigenvalues (scaled)
Rows:    Eigenvalues
Columns: Result
	
	2.56125e-008
	0.000178297
	0.00198242

FIM Eigenvectors (scaled)
FIM Eigenvectors (scaled)
Rows:    Eigenvectors
Columns: Parameters
	(2hidrolízis).k1	[AC]_0	[H2O]_0
	0.730067	0.0107303	-0.683291
	-0.564406	-0.554267	-0.611747
	0.38529	-0.83227	0.398596


Validations:
Validation Experiment	 Objective Value	Root Mean Square	Error Mean	Error Mean Std. Deviation

Validation Fitted Values:
Validation Fitted Value	Objective Value	Root Mean Square	Error Mean	Error Mean Std. Deviation
