# Supplementary material for: Unwanted hydrolysis or α/β-peptide bond formation: how long should the rate-limiting coupling step take?
Source: RSC Adv. 2019 Sep 27;9(53):30720–8. doi: 10.1039/c9ra06124j (PMC9072530; doi:10.1039/c9ra06124j)
Supplement: RA-009-C9RA06124J-s006 [file RA-009-C9RA06124J-s006.dat]

Time(min)	AC
30	0.05406
60	0.03863
120	0.02505
180	0.01653
240	0.01021
300	0.00587
360	0.00199
1440	0.00000
