# Supplementary material for: Unwanted hydrolysis or α/β-peptide bond formation: how long should the rate-limiting coupling step take?
Source: RSC Adv. 2019 Sep 27;9(53):30720–8. doi: 10.1039/c9ra06124j (PMC9072530; doi:10.1039/c9ra06124j)
Supplement: RA-009-C9RA06124J-s008 [file RA-009-C9RA06124J-s008.txt]

Objective Value	Root Mean Square	Standard Deviation
1.09016e-005	0.00124795	0.00165088
Function Evaluations	CPU Time [s]	Evaluations/second [1/s]
692	0.202801	3412.21

Parameters:
Parameter	Lower Bound	Start Value	Value	Upper Bound	Std. Deviation	Coeff. of Variation [%]	Gradient
(2hidrolízis).k1	1e-06	0.001	0.0447015	1e+06	0.0387331	86.6485	5.10784e-05
[AC]_0	1e-06	0.05429	0.0713854	1e+06	0.00417521	5.84883	8.65639e-05
[H2O]_0	1e-06	1	0.22858	1e+06	0.156154	68.3148	1.3536e-05

Experiments:
Experiment	Objective Value	Root Mean Square	Error Mean	Error Mean Std. Deviation
Experiment	1.09016e-05	0.00124795	0.000120876	0.00124208

Fitted Values:
Fitted Value	Objective Value	Root Mean Square	Error Mean	Error Mean Std. Deviation
[AC]	1.09016e-05	0.00124795	0.000120876	0.00124208

Correlation Matrix
Correlation Matrix
Rows:    Parameters
Columns: Parameters
	(2hidrolízis).k1	[AC]_0	[H2O]_0
(2hidrolízis).k1	1	0.889959	-0.998476
[AC]_0	0.889959	1	-0.867695
[H2O]_0	-0.998476	-0.867695	1

Fisher Information Matrix
Fisher Information Matrix
Rows:    Parameters
Columns: Parameters
	(2hidrolízis).k1	[AC]_0	[H2O]_0
(2hidrolízis).k1	2.28651	-2.0247	0.519317
[AC]_0	-2.0247	2.42556	-0.445177
[H2O]_0	0.519317	-0.445177	0.118401

FIM Eigenvalues
FIM Eigenvalues
Rows:    Eigenvalues
Columns: Result
	
	0.000105255
	0.342281
	4.48808

FIM Eigenvectors
FIM Eigenvectors
Rows:    Eigenvectors
Columns: Parameters
	(2hidrolízis).k1	[AC]_0	[H2O]_0
	-0.240385	-0.022553	0.970416
	-0.684458	-0.704944	-0.185933
	0.688282	-0.708905	0.154021

Fisher Information Matrix (scaled)
Fisher Information Matrix (scaled)
Rows:    Parameters
Columns: Parameters
	(2hidrolízis).k1	[AC]_0	[H2O]_0
(2hidrolízis).k1	0.00456894	-0.00646088	0.00530631
[AC]_0	-0.00646088	0.0123603	-0.00726407
[H2O]_0	0.00530631	-0.00726407	0.00618632

FIM Eigenvalues (scaled)
FIM Eigenvalues (scaled)
Rows:    Eigenvalues
Columns: Result
	
	2.23527e-006
	0.00180622
	0.0213072

FIM Eigenvectors (scaled)
FIM Eigenvectors (scaled)
Rows:    Eigenvectors
Columns: Parameters
	(2hidrolízis).k1	[AC]_0	[H2O]_0
	0.784553	0.046734	-0.618298
	-0.43112	-0.675576	-0.598108
	0.445659	-0.735808	0.509877


Validations:
Validation Experiment	 Objective Value	Root Mean Square	Error Mean	Error Mean Std. Deviation

Validation Fitted Values:
Validation Fitted Value	Objective Value	Root Mean Square	Error Mean	Error Mean Std. Deviation
