# Supplementary material for: Unwanted hydrolysis or α/β-peptide bond formation: how long should the rate-limiting coupling step take?
Source: RSC Adv. 2019 Sep 27;9(53):30720–8. doi: 10.1039/c9ra06124j (PMC9072530; doi:10.1039/c9ra06124j)
Supplement: RA-009-C9RA06124J-s009 [file RA-009-C9RA06124J-s009.dat]

Time(min)	AC
0	0.132
60	0.125188692
120	0.109409806
180	0.105552943
1260	0.022536585
