# Supplementary material for: Unwanted hydrolysis or α/β-peptide bond formation: how long should the rate-limiting coupling step take?
Source: RSC Adv. 2019 Sep 27;9(53):30720–8. doi: 10.1039/c9ra06124j (PMC9072530; doi:10.1039/c9ra06124j)
Supplement: RA-009-C9RA06124J-s011 [file RA-009-C9RA06124J-s011.txt]

Objective Value	Root Mean Square	Standard Deviation
7.07874e-005	0.00376264	0.00485755
Function Evaluations	CPU Time [s]	Evaluations/second [1/s]
82	0.187201	438.032

Parameters:
Parameter	Lower Bound	Start Value	Value	Upper Bound	Std. Deviation	Coeff. of Variation [%]	Gradient
(2hidrolízis).k1	1e-06	0.001	0.00728591	1e+06	0.000659023	9.04517	0.000362795
[AC]_0	1e-06	0.132	0.136036	1e+06	0.00261479	1.92214	0.000429949

Experiments:
Experiment	Objective Value	Root Mean Square	Error Mean	Error Mean Std. Deviation
Experiment	7.07874e-05	0.00376264	0.000342907	0.00374699

Fitted Values:
Fitted Value	Objective Value	Root Mean Square	Error Mean	Error Mean Std. Deviation
[AC]	7.07874e-05	0.00376264	0.000342907	0.00374699

Correlation Matrix
Correlation Matrix
Rows:    Parameters
Columns: Parameters
	(2hidrolízis).k1	[AC]_0
(2hidrolízis).k1	1	0.673826
[AC]_0	0.673826	1

Fisher Information Matrix
Fisher Information Matrix
Rows:    Parameters
Columns: Parameters
	(2hidrolízis).k1	[AC]_0
(2hidrolízis).k1	99.5117	-16.8999
[AC]_0	-16.8999	6.32122

FIM Eigenvalues
FIM Eigenvalues
Rows:    Eigenvalues
Columns: Result
	
	3.35111
	102.482

FIM Eigenvectors
FIM Eigenvectors
Rows:    Eigenvectors
Columns: Parameters
	(2hidrolízis).k1	[AC]_0
	-0.173094	-0.984905
	-0.984905	0.173094

Fisher Information Matrix (scaled)
Fisher Information Matrix (scaled)
Rows:    Parameters
Columns: Parameters
	(2hidrolízis).k1	[AC]_0
(2hidrolízis).k1	0.00528252	-0.0167502
[AC]_0	-0.0167502	0.116978

FIM Eigenvalues (scaled)
FIM Eigenvalues (scaled)
Rows:    Eigenvalues
Columns: Result
	
	0.00282469
	0.119436

FIM Eigenvectors (scaled)
FIM Eigenvectors (scaled)
Rows:    Eigenvectors
Columns: Parameters
	(2hidrolízis).k1	[AC]_0
	-0.989405	-0.14518
	-0.14518	0.989405


Validations:
Validation Experiment	 Objective Value	Root Mean Square	Error Mean	Error Mean Std. Deviation

Validation Fitted Values:
Validation Fitted Value	Objective Value	Root Mean Square	Error Mean	Error Mean Std. Deviation
