# Supplementary material for: Unwanted hydrolysis or α/β-peptide bond formation: how long should the rate-limiting coupling step take?
Source: RSC Adv. 2019 Sep 27;9(53):30720–8. doi: 10.1039/c9ra06124j (PMC9072530; doi:10.1039/c9ra06124j)
Supplement: RA-009-C9RA06124J-s012 [file RA-009-C9RA06124J-s012.dat]

Time(min)	AC
0	0.03127
60	0.028254771
120	0.023903485
180	0.021553686
240	0.019027132
300	0.016490181
360	0.014727832
420	0.012424821
1380	0.000254735
