# Supplementary material for: Unwanted hydrolysis or α/β-peptide bond formation: how long should the rate-limiting coupling step take?
Source: RSC Adv. 2019 Sep 27;9(53):30720–8. doi: 10.1039/c9ra06124j (PMC9072530; doi:10.1039/c9ra06124j)
Supplement: RA-009-C9RA06124J-s014 [file RA-009-C9RA06124J-s014.txt]

Objective Value	Root Mean Square	Standard Deviation
3.38817e-006	0.000613566	0.000695719
Function Evaluations	CPU Time [s]	Evaluations/second [1/s]
51	0.202801	251.478

Parameters:
Parameter	Lower Bound	Start Value	Value	Upper Bound	Std. Deviation	Coeff. of Variation [%]	Gradient
(2hidrolízis).k1	1e-06	0.001	0.00917539	1e+06	0.000270495	2.94805	6.612e-05
[AC]_0	1e-06	0.059	0.0318292	1e+06	0.000370982	1.16554	0.00012194

Experiments:
Experiment	Objective Value	Root Mean Square	Error Mean	Error Mean Std. Deviation
Experiment	3.38817e-06	0.000613566	0.00012303	0.000601105

Fitted Values:
Fitted Value	Objective Value	Root Mean Square	Error Mean	Error Mean Std. Deviation
[AC]	3.38817e-06	0.000613566	0.00012303	0.000601105

Correlation Matrix
Correlation Matrix
Rows:    Parameters
Columns: Parameters
	(2hidrolízis).k1	[AC]_0
(2hidrolízis).k1	1	0.735529
[AC]_0	0.735529	1

Fisher Information Matrix
Fisher Information Matrix
Rows:    Parameters
Columns: Parameters
	(2hidrolízis).k1	[AC]_0
(2hidrolízis).k1	14.4125	-7.72936
[AC]_0	-7.72936	7.66214

FIM Eigenvalues
FIM Eigenvalues
Rows:    Eigenvalues
Columns: Result
	
	2.60316
	19.4715

FIM Eigenvectors
FIM Eigenvectors
Rows:    Eigenvectors
Columns: Parameters
	(2hidrolízis).k1	[AC]_0
	-0.547641	-0.836713
	-0.836713	0.547641

Fisher Information Matrix (scaled)
Fisher Information Matrix (scaled)
Rows:    Parameters
Columns: Parameters
	(2hidrolízis).k1	[AC]_0
(2hidrolízis).k1	0.00121335	-0.00225733
[AC]_0	-0.00225733	0.00776251

FIM Eigenvalues (scaled)
FIM Eigenvalues (scaled)
Rows:    Eigenvalues
Columns: Result
	
	0.000510698
	0.00846516

FIM Eigenvectors (scaled)
FIM Eigenvectors (scaled)
Rows:    Eigenvectors
Columns: Parameters
	(2hidrolízis).k1	[AC]_0
	-0.954812	-0.297211
	-0.297211	0.954812


Validations:
Validation Experiment	 Objective Value	Root Mean Square	Error Mean	Error Mean Std. Deviation

Validation Fitted Values:
Validation Fitted Value	Objective Value	Root Mean Square	Error Mean	Error Mean Std. Deviation
