# Supplementary material for: Unwanted hydrolysis or α/β-peptide bond formation: how long should the rate-limiting coupling step take?
Source: RSC Adv. 2019 Sep 27;9(53):30720–8. doi: 10.1039/c9ra06124j (PMC9072530; doi:10.1039/c9ra06124j)
Supplement: RA-009-C9RA06124J-s015 [file RA-009-C9RA06124J-s015.dat]

Time(min)	AC
0	0.05133
30	0.049781694
60	0.042558481
120	0.034145796
180	0.024178161
240	0.018200902
300	0.014795294
360	0.010685305
420	0.006641768
480	0.004133246
540	0.003249449
600	0.00205001
660	0.001056569
