# Supplementary material for: Unwanted hydrolysis or α/β-peptide bond formation: how long should the rate-limiting coupling step take?
Source: RSC Adv. 2019 Sep 27;9(53):30720–8. doi: 10.1039/c9ra06124j (PMC9072530; doi:10.1039/c9ra06124j)
Supplement: RA-009-C9RA06124J-s017 [file RA-009-C9RA06124J-s017.txt]

Objective Value	Root Mean Square	Standard Deviation
1.82226e-005	0.00128709	0.00142293
Function Evaluations	CPU Time [s]	Evaluations/second [1/s]
84	0.187201	448.716

Parameters:
Parameter	Lower Bound	Start Value	Value	Upper Bound	Std. Deviation	Coeff. of Variation [%]	Gradient
(2hidrolízis).k1	1e-06	0.001	0.0224117	1e+06	0.000712044	3.17711	0.000118052
[AC]_0	1e-06	0.05429	0.059745	1e+06	0.00113921	1.90679	0.000122687

Experiments:
Experiment	Objective Value	Root Mean Square	Error Mean	Error Mean Std. Deviation
Experiment	1.82226e-05	0.00128709	0.000268287	0.00125882

Fitted Values:
Fitted Value	Objective Value	Root Mean Square	Error Mean	Error Mean Std. Deviation
[AC]	1.82226e-05	0.00128709	0.000268287	0.00125882

Correlation Matrix
Correlation Matrix
Rows:    Parameters
Columns: Parameters
	(2hidrolízis).k1	[AC]_0
(2hidrolízis).k1	1	0.787689
[AC]_0	0.787689	1

Fisher Information Matrix
Fisher Information Matrix
Rows:    Parameters
Columns: Parameters
	(2hidrolízis).k1	[AC]_0
(2hidrolízis).k1	10.5218	-5.18021
[AC]_0	-5.18021	4.1105

FIM Eigenvalues
FIM Eigenvalues
Rows:    Eigenvalues
Columns: Result
	
	1.22429
	13.408

FIM Eigenvectors
FIM Eigenvectors
Rows:    Eigenvectors
Columns: Parameters
	(2hidrolízis).k1	[AC]_0
	-0.486714	-0.873562
	-0.873562	0.486714

Fisher Information Matrix (scaled)
Fisher Information Matrix (scaled)
Rows:    Parameters
Columns: Parameters
	(2hidrolízis).k1	[AC]_0
(2hidrolízis).k1	0.00528495	-0.00693623
[AC]_0	-0.00693623	0.0146722

FIM Eigenvalues (scaled)
FIM Eigenvalues (scaled)
Rows:    Eigenvalues
Columns: Result
	
	0.00160354
	0.0183537

FIM Eigenvectors (scaled)
FIM Eigenvectors (scaled)
Rows:    Eigenvectors
Columns: Parameters
	(2hidrolízis).k1	[AC]_0
	-0.883298	-0.468811
	-0.468811	0.883298


Validations:
Validation Experiment	 Objective Value	Root Mean Square	Error Mean	Error Mean Std. Deviation

Validation Fitted Values:
Validation Fitted Value	Objective Value	Root Mean Square	Error Mean	Error Mean Std. Deviation
