# Supplementary material for: Unwanted hydrolysis or α/β-peptide bond formation: how long should the rate-limiting coupling step take?
Source: RSC Adv. 2019 Sep 27;9(53):30720–8. doi: 10.1039/c9ra06124j (PMC9072530; doi:10.1039/c9ra06124j)
Supplement: RA-009-C9RA06124J-s018 [file RA-009-C9RA06124J-s018.dat]

Time(min)	AC
0	0.1061
10	0.0949
20	0.0869
50	0.0746
110	0.0580
170	0.0470
230	0.0384
290	0.0294
350	0.0233
1430	0.0005
