# Supplementary material for: Unwanted hydrolysis or α/β-peptide bond formation: how long should the rate-limiting coupling step take?
Source: RSC Adv. 2019 Sep 27;9(53):30720–8. doi: 10.1039/c9ra06124j (PMC9072530; doi:10.1039/c9ra06124j)
Supplement: RA-009-C9RA06124J-s020 [file RA-009-C9RA06124J-s020.txt]

Objective Value	Root Mean Square	Standard Deviation
4.75823e-005	0.00218134	0.0026072
Function Evaluations	CPU Time [s]	Evaluations/second [1/s]
371	0.187201	1981.83

Parameters:
Parameter	Lower Bound	Start Value	Value	Upper Bound	Std. Deviation	Coeff. of Variation [%]	Gradient
(2hidrolízis).k1	1e-06	0.001	0.0449346	1e+06	0.00966578	21.5108	9.7596e-05
[AC]_0	1e-06	0.10614	0.102129	1e+06	0.00132473	1.29711	0.000465961
[H2O]_0	1e-06	0.5	0.1423	1e+06	0.0201509	14.1608	6.29036e-05

Experiments:
Experiment	Objective Value	Root Mean Square	Error Mean	Error Mean Std. Deviation
Experiment	4.75823e-05	0.00218134	0.000122881	0.00217787

Fitted Values:
Fitted Value	Objective Value	Root Mean Square	Error Mean	Error Mean Std. Deviation
[AC]	4.75823e-05	0.00218134	0.000122881	0.00217787

Correlation Matrix
Correlation Matrix
Rows:    Parameters
Columns: Parameters
	(2hidrolízis).k1	[AC]_0	[H2O]_0
(2hidrolízis).k1	1	0.498155	-0.983081
[AC]_0	0.498155	1	-0.384903
[H2O]_0	-0.983081	-0.384903	1

Fisher Information Matrix
Fisher Information Matrix
Rows:    Parameters
Columns: Parameters
	(2hidrolízis).k1	[AC]_0	[H2O]_0
(2hidrolízis).k1	4.35333	-4.46576	1.93983
[AC]_0	-4.46576	9.12812	-1.87487
[H2O]_0	1.93983	-1.87487	0.884032

FIM Eigenvalues
FIM Eigenvalues
Rows:    Eigenvalues
Columns: Result
	
	0.013671
	1.95526
	12.3965

FIM Eigenvectors
FIM Eigenvectors
Rows:    Eigenvectors
Columns: Parameters
	(2hidrolízis).k1	[AC]_0	[H2O]_0
	-0.428657	-0.0242478	0.903142
	-0.743245	-0.558867	-0.36777
	0.513654	-0.828903	0.22154

Fisher Information Matrix (scaled)
Fisher Information Matrix (scaled)
Rows:    Parameters
Columns: Parameters
	(2hidrolízis).k1	[AC]_0	[H2O]_0
(2hidrolízis).k1	0.0087899	-0.020494	0.0124037
[AC]_0	-0.020494	0.0952101	-0.0272476
[H2O]_0	0.0124037	-0.0272476	0.0179011

FIM Eigenvalues (scaled)
FIM Eigenvalues (scaled)
Rows:    Eigenvalues
Columns: Result
	
	0.000103167
	0.0125365
	0.109262

FIM Eigenvectors (scaled)
FIM Eigenvectors (scaled)
Rows:    Eigenvectors
Columns: Parameters
	(2hidrolízis).k1	[AC]_0	[H2O]_0
	0.836766	0.0235823	-0.547052
	0.498552	0.380321	0.778975
	0.226425	-0.924554	0.306483


Validations:
Validation Experiment	 Objective Value	Root Mean Square	Error Mean	Error Mean Std. Deviation

Validation Fitted Values:
Validation Fitted Value	Objective Value	Root Mean Square	Error Mean	Error Mean Std. Deviation
