# Supplementary material for: Unwanted hydrolysis or α/β-peptide bond formation: how long should the rate-limiting coupling step take?
Source: RSC Adv. 2019 Sep 27;9(53):30720–8. doi: 10.1039/c9ra06124j (PMC9072530; doi:10.1039/c9ra06124j)
Supplement: RA-009-C9RA06124J-s021 [file RA-009-C9RA06124J-s021.dat]

Time(min)	AC
20	0.09078
30	0.088462472
60	0.086320284
120	0.083141307
180	0.080739921
240	0.078201313
300	0.077682919
360	0.076752859
1440	0.026430489
