# Supplementary material for: Unwanted hydrolysis or α/β-peptide bond formation: how long should the rate-limiting coupling step take?
Source: RSC Adv. 2019 Sep 27;9(53):30720–8. doi: 10.1039/c9ra06124j (PMC9072530; doi:10.1039/c9ra06124j)
Supplement: RA-009-C9RA06124J-s023 [file RA-009-C9RA06124J-s023.txt]

Objective Value	Root Mean Square	Standard Deviation
1.26461e-005	0.00125728	0.00159035
Function Evaluations	CPU Time [s]	Evaluations/second [1/s]
4007	0.358803	11167.7

Parameters:
Parameter	Lower Bound	Start Value	Value	Upper Bound	Std. Deviation	Coeff. of Variation [%]	Gradient
(2hidrolízis).k1	1e-06	0.002	0.00131246	1e+06	0.0224166	1707.99	0.000289103
[AC]_0	1e-06	0.102	0.0895786	1e+06	0.000991144	1.10645	0.000571439
[H2O]_0	1e-06	0.5	0.381915	1e+06	6.39512	1674.49	2.18409e-06

Experiments:
Experiment	Objective Value	Root Mean Square	Error Mean	Error Mean Std. Deviation
Experiment	1.26461e-05	0.00125728	-4.15899e-06	0.00125728

Fitted Values:
Fitted Value	Objective Value	Root Mean Square	Error Mean	Error Mean Std. Deviation
[AC]	1.26461e-05	0.00125728	-4.15899e-06	0.00125728

Correlation Matrix
Correlation Matrix
Rows:    Parameters
Columns: Parameters
	(2hidrolízis).k1	[AC]_0	[H2O]_0
(2hidrolízis).k1	1	0.706668	-0.999988
[AC]_0	0.706668	1	-0.703871
[H2O]_0	-0.999988	-0.703871	1

Fisher Information Matrix
Fisher Information Matrix
Rows:    Parameters
Columns: Parameters
	(2hidrolízis).k1	[AC]_0	[H2O]_0
(2hidrolízis).k1	545.417	-68.5938	1.90433
[AC]_0	-68.5938	13.7293	-0.238939
[H2O]_0	1.90433	-0.238939	0.00664909

FIM Eigenvalues
FIM Eigenvalues
Rows:    Eigenvalues
Columns: Result
	
	6.18421e-008
	5.02247
	554.131

FIM Eigenvectors
FIM Eigenvectors
Rows:    Eigenvectors
Columns: Parameters
	(2hidrolízis).k1	[AC]_0	[H2O]_0
	-0.0035052	-0.000109089	0.999994
	-0.12592	-0.99204	-0.0005496
	0.992034	-0.125922	0.00346357

Fisher Information Matrix (scaled)
Fisher Information Matrix (scaled)
Rows:    Parameters
Columns: Parameters
	(2hidrolízis).k1	[AC]_0	[H2O]_0
(2hidrolízis).k1	0.000939506	-0.00806444	0.00095454
[AC]_0	-0.00806444	0.110168	-0.00817445
[H2O]_0	0.00095454	-0.00817445	0.000969832

FIM Eigenvalues (scaled)
FIM Eigenvalues (scaled)
Rows:    Eigenvalues
Columns: Result
	
	4.42087e-009
	0.000704759
	0.111373

FIM Eigenvectors (scaled)
FIM Eigenvectors (scaled)
Rows:    Eigenvectors
Columns: Parameters
	(2hidrolízis).k1	[AC]_0	[H2O]_0
	0.714075	0.000326262	-0.700069
	0.696224	0.104329	0.710202
	0.073269	-0.994543	0.0742714


Validations:
Validation Experiment	 Objective Value	Root Mean Square	Error Mean	Error Mean Std. Deviation

Validation Fitted Values:
Validation Fitted Value	Objective Value	Root Mean Square	Error Mean	Error Mean Std. Deviation
