# Supplementary material for: Unwanted hydrolysis or α/β-peptide bond formation: how long should the rate-limiting coupling step take?
Source: RSC Adv. 2019 Sep 27;9(53):30720–8. doi: 10.1039/c9ra06124j (PMC9072530; doi:10.1039/c9ra06124j)
Supplement: RA-009-C9RA06124J-s026 [file RA-009-C9RA06124J-s026.txt]

Objective Value	Root Mean Square	Standard Deviation
1.36835e-006	0.000584883	0.00116977
Function Evaluations	CPU Time [s]	Evaluations/second [1/s]
368	0.187201	1965.8

Parameters:
Parameter	Lower Bound	Start Value	Value	Upper Bound	Std. Deviation	Coeff. of Variation [%]	Gradient
(2hidrolízis).k1	1e-06	0.001	0.0504463	1e+06	0.00678533	13.4506	1.05527e-05
[AC]_0	1e-06	0.07242	0.0685377	1e+06	0.000805489	1.17525	0.00014623
[H2O]_0	1e-06	1	0.0934467	1e+06	0.00833492	8.91943	1.10307e-05

Experiments:
Experiment	Objective Value	Root Mean Square	Error Mean	Error Mean Std. Deviation
Experiment	1.36835e-06	0.000584883	1.00797e-05	0.000584796

Fitted Values:
Fitted Value	Objective Value	Root Mean Square	Error Mean	Error Mean Std. Deviation
[AC]	1.36835e-06	0.000584883	1.00797e-05	0.000584796

Correlation Matrix
Correlation Matrix
Rows:    Parameters
Columns: Parameters
	(2hidrolízis).k1	[AC]_0	[H2O]_0
(2hidrolízis).k1	1	0.418996	-0.927805
[AC]_0	0.418996	1	-0.174346
[H2O]_0	-0.927805	-0.174346	1

Fisher Information Matrix
Fisher Information Matrix
Rows:    Parameters
Columns: Parameters
	(2hidrolízis).k1	[AC]_0	[H2O]_0
(2hidrolízis).k1	0.418989	-0.936381	0.300691
[AC]_0	-0.936381	4.26781	-0.635352
[H2O]_0	0.300691	-0.635352	0.236107

FIM Eigenvalues
FIM Eigenvalues
Rows:    Eigenvalues
Columns: Result
	
	0.0122646
	0.318741
	4.5919

FIM Eigenvectors
FIM Eigenvectors
Rows:    Eigenvectors
Columns: Parameters
	(2hidrolízis).k1	[AC]_0	[H2O]_0
	0.625363	0.0211426	-0.780048
	0.746601	0.274526	0.605989
	0.226955	-0.961347	0.155893

Fisher Information Matrix (scaled)
Fisher Information Matrix (scaled)
Rows:    Parameters
Columns: Parameters
	(2hidrolízis).k1	[AC]_0	[H2O]_0
(2hidrolízis).k1	0.00106626	-0.00323751	0.00141747
[AC]_0	-0.00323751	0.0200476	-0.00406919
[H2O]_0	0.00141747	-0.00406919	0.00206175

FIM Eigenvalues (scaled)
FIM Eigenvalues (scaled)
Rows:    Eigenvalues
Columns: Result
	
	5.41463e-005
	0.00160865
	0.0215129

FIM Eigenvectors (scaled)
FIM Eigenvectors (scaled)
Rows:    Eigenvectors
Columns: Parameters
	(2hidrolízis).k1	[AC]_0	[H2O]_0
	0.840778	0.0260893	-0.54075
	0.51491	0.269962	0.813626
	0.167209	-0.962517	0.213545


Validations:
Validation Experiment	 Objective Value	Root Mean Square	Error Mean	Error Mean Std. Deviation

Validation Fitted Values:
Validation Fitted Value	Objective Value	Root Mean Square	Error Mean	Error Mean Std. Deviation
