# Supplementary material for: Unwanted hydrolysis or α/β-peptide bond formation: how long should the rate-limiting coupling step take?
Source: RSC Adv. 2019 Sep 27;9(53):30720–8. doi: 10.1039/c9ra06124j (PMC9072530; doi:10.1039/c9ra06124j)
Supplement: RA-009-C9RA06124J-s029 [file RA-009-C9RA06124J-s029.txt]

Objective Value	Root Mean Square	Standard Deviation
2.19069e-007	0.000209318	0.00033096
Function Evaluations	CPU Time [s]	Evaluations/second [1/s]
278	0.171601	1620.04

Parameters:
Parameter	Lower Bound	Start Value	Value	Upper Bound	Std. Deviation	Coeff. of Variation [%]	Gradient
(2hidrolízis).k1	1e-06	0.001	0.0444302	1e+06	0.00503121	11.3239	3.635e-06
[AC]_0	1e-06	0.07242	0.0328618	1e+06	0.000214581	0.65298	9.80318e-05
[H2O]_0	1e-06	1	0.0531523	1e+06	0.00422351	7.94606	5.12928e-06

Experiments:
Experiment	Objective Value	Root Mean Square	Error Mean	Error Mean Std. Deviation
Experiment	2.19069e-07	0.000209318	6.56158e-07	0.000209317

Fitted Values:
Fitted Value	Objective Value	Root Mean Square	Error Mean	Error Mean Std. Deviation
[AC]	2.19069e-07	0.000209318	6.56158e-07	0.000209317

Correlation Matrix
Correlation Matrix
Rows:    Parameters
Columns: Parameters
	(2hidrolízis).k1	[AC]_0	[H2O]_0
(2hidrolízis).k1	1	0.567877	-0.972595
[AC]_0	0.567877	1	-0.429546
[H2O]_0	-0.972595	-0.429546	1

Fisher Information Matrix
Fisher Information Matrix
Rows:    Parameters
Columns: Parameters
	(2hidrolízis).k1	[AC]_0	[H2O]_0
(2hidrolízis).k1	0.163717	-0.70655	0.174261
[AC]_0	-0.70655	5.96633	-0.688395
[H2O]_0	0.174261	-0.688395	0.193015

FIM Eigenvalues
FIM Eigenvalues
Rows:    Eigenvalues
Columns: Result
	
	0.00257184
	0.185872
	6.13462

FIM Eigenvectors
FIM Eigenvectors
Rows:    Eigenvectors
Columns: Parameters
	(2hidrolízis).k1	[AC]_0	[H2O]_0
	0.767364	0.0169234	-0.640989
	0.629868	0.167315	0.758467
	0.120083	-0.985758	0.117732

Fisher Information Matrix (scaled)
Fisher Information Matrix (scaled)
Rows:    Parameters
Columns: Parameters
	(2hidrolízis).k1	[AC]_0	[H2O]_0
(2hidrolízis).k1	0.000323183	-0.0010316	0.000411529
[AC]_0	-0.0010316	0.00644305	-0.00120241
[H2O]_0	0.000411529	-0.00120241	0.000545299

FIM Eigenvalues (scaled)
FIM Eigenvalues (scaled)
Rows:    Eigenvalues
Columns: Result
	
	5.7902e-006
	0.000444568
	0.00686117

FIM Eigenvectors (scaled)
FIM Eigenvectors (scaled)
Rows:    Eigenvectors
Columns: Parameters
	(2hidrolízis).k1	[AC]_0	[H2O]_0
	0.820932	0.0249995	-0.570478
	0.546721	0.253959	0.797873
	0.164825	-0.966892	0.194815


Validations:
Validation Experiment	 Objective Value	Root Mean Square	Error Mean	Error Mean Std. Deviation

Validation Fitted Values:
Validation Fitted Value	Objective Value	Root Mean Square	Error Mean	Error Mean Std. Deviation
