# Supplementary material for: Unwanted hydrolysis or α/β-peptide bond formation: how long should the rate-limiting coupling step take?
Source: RSC Adv. 2019 Sep 27;9(53):30720–8. doi: 10.1039/c9ra06124j (PMC9072530; doi:10.1039/c9ra06124j)
Supplement: RA-009-C9RA06124J-s030 [file RA-009-C9RA06124J-s030.dat]

Time(min)	AC
10	0.09416
20	0.092456906
30	0.091002494
60	0.088786964
120	0.08402433
180	0.080716107
240	0.077468171
300	0.07491353
360	0.074250379
1440	0.023835781
