# Supplementary material for: Unwanted hydrolysis or α/β-peptide bond formation: how long should the rate-limiting coupling step take?
Source: RSC Adv. 2019 Sep 27;9(53):30720–8. doi: 10.1039/c9ra06124j (PMC9072530; doi:10.1039/c9ra06124j)
Supplement: RA-009-C9RA06124J-s032 [file RA-009-C9RA06124J-s032.txt]

Objective Value	Root Mean Square	Standard Deviation
1.20005e-006	0.000365155	0.000447222
Function Evaluations	CPU Time [s]	Evaluations/second [1/s]
321	0.187201	1714.73

Parameters:
Parameter	Lower Bound	Start Value	Value	Upper Bound	Std. Deviation	Coeff. of Variation [%]	Gradient
(2hidrolízis).k1	1e-06	0.001	0.0459779	1e+06	0.00458051	9.96241	9.99705e-06
[AC]_0	1e-06	0.09416	0.0949734	1e+06	0.000261624	0.27547	0.000734162
[H2O]_0	1e-06	0.5	0.0285345	1e+06	0.00139668	4.89471	4.64292e-05

Experiments:
Experiment	Objective Value	Root Mean Square	Error Mean	Error Mean Std. Deviation
Experiment	1.20005e-06	0.000365155	2.55238e-08	0.000365155

Fitted Values:
Fitted Value	Objective Value	Root Mean Square	Error Mean	Error Mean Std. Deviation
[AC]	1.20005e-06	0.000365155	2.55238e-08	0.000365155

Correlation Matrix
Correlation Matrix
Rows:    Parameters
Columns: Parameters
	(2hidrolízis).k1	[AC]_0	[H2O]_0
(2hidrolízis).k1	1	0.670209	-0.952985
[AC]_0	0.670209	1	-0.45643
[H2O]_0	-0.952985	-0.45643	1

Fisher Information Matrix
Fisher Information Matrix
Rows:    Parameters
Columns: Parameters
	(2hidrolízis).k1	[AC]_0	[H2O]_0
(2hidrolízis).k1	0.434863	-2.26231	1.16569
[AC]_0	-2.26231	15.4604	-5.74876
[H2O]_0	1.16569	-5.74876	3.25425

FIM Eigenvalues
FIM Eigenvalues
Rows:    Eigenvalues
Columns: Result
	
	0.00877376
	1.03604
	18.1047

FIM Eigenvectors
FIM Eigenvectors
Rows:    Eigenvectors
Columns: Parameters
	(2hidrolízis).k1	[AC]_0	[H2O]_0
	0.959094	0.0359533	-0.280797
	0.244948	0.391856	0.88682
	0.141916	-0.919324	0.36702

Fisher Information Matrix (scaled)
Fisher Information Matrix (scaled)
Rows:    Parameters
Columns: Parameters
	(2hidrolízis).k1	[AC]_0	[H2O]_0
(2hidrolízis).k1	0.000919287	-0.00987878	0.00152933
[AC]_0	-0.00987878	0.139452	-0.0155792
[H2O]_0	0.00152933	-0.0155792	0.00264966

FIM Eigenvalues (scaled)
FIM Eigenvalues (scaled)
Rows:    Eigenvalues
Columns: Result
	
	1.64697e-005
	0.00109319
	0.141911

FIM Eigenvectors (scaled)
FIM Eigenvectors (scaled)
Rows:    Eigenvectors
Columns: Parameters
	(2hidrolízis).k1	[AC]_0	[H2O]_0
	0.902526	0.0158601	-0.430343
	0.424798	0.13119	0.895732
	0.0706632	-0.99123	0.111665


Validations:
Validation Experiment	 Objective Value	Root Mean Square	Error Mean	Error Mean Std. Deviation

Validation Fitted Values:
Validation Fitted Value	Objective Value	Root Mean Square	Error Mean	Error Mean Std. Deviation
