# Supplementary material for: Unwanted hydrolysis or α/β-peptide bond formation: how long should the rate-limiting coupling step take?
Source: RSC Adv. 2019 Sep 27;9(53):30720–8. doi: 10.1039/c9ra06124j (PMC9072530; doi:10.1039/c9ra06124j)
Supplement: RA-009-C9RA06124J-s033 [file RA-009-C9RA06124J-s033.dat]

Time(min)	AC
0	0.09976
10	0.099223033
20	0.098014856
50	0.085280186
110	0.063276726
230	0.037172789
290	0.023852336
350	0.016035799
1430	0.005455101
